# Supplementary material for: Development of a prognostic model based on nutritional and inflammatory indicators for predicting postoperative survival in esophageal cancer: a retrospective study
Source: Front Immunol. 2026 Apr 14;17:1701862. doi: 10.3389/fimmu.2026.1701862 (PMC13120952; doi:10.3389/fimmu.2026.1701862)
Supplement: Supplementary file 1 [file DataSheet1.zip]

Archive with 6 entries (5 files):
- Manuscript_1701862_Figure10_Data_Code/
- Manuscript_1701862_Figure10_Data_Code/1-indicator.txt
- Manuscript_1701862_Figure10_Data_Code/1_M stage.txt
- Manuscript_1701862_Figure10_Data_Code/1_N stage.txt
- Manuscript_1701862_Figure10_Data_Code/1_T stage.txt
- Manuscript_1701862_Figure10_Data_Code/code.R
