# Supplementary material for: Development of a prognostic model based on nutritional and inflammatory indicators for predicting postoperative survival in esophageal cancer: a retrospective study
Source: Front Immunol. 2026 Apr 14;17:1701862. doi: 10.3389/fimmu.2026.1701862 (PMC13120952; doi:10.3389/fimmu.2026.1701862)
Supplement: Supplementary file 1 [file DataSheet1.zip › Manuscript_1701862_Figure10_Data_Code/1-indicator.txt]

id	RAR	RPR	RLR	HRR	HPR	IINS
1	0.406685237	0.045061728	15.53191489	8.630136986	0.388888889	3
2	0.353211009	0.095652174	25.24590164	7.207792208	0.689440994	2
3	0.226579521	0.098113208	4.601769912	14.80769231	1.452830189	1
4	0.405541562	0.042819149	18.72093023	7.639751553	0.32712766	3
5	0.262411348	0.140506329	5.55	12.97297297	1.82278481	1
6	0.232067511	0.104761905	3.548387097	14	1.466666667	0
7	0.233684211	0.079856115	5.186915888	14.41441441	1.151079137	1
8	0.365333333	0.0548	38.05555556	7.810218978	0.428	3
9	0.432352941	0.0525	27.22222222	8.367346939	0.439285714	3
10	0.384677419	0.035685786	7.338461538	9.140461216	0.326184539	2
11	0.431372549	0.101986755	22	8.181818182	0.834437086	3
12	0.395721925	0.062447257	35.23809524	8.513513514	0.53164557	3
13	0.204040404	0.08487395	3.226837061	15.84158416	1.344537815	1
14	0.301848049	0.098	6.391304348	7.959183673	0.78	0
15	0.258964143	0.295454545	5.2	11.76923077	3.477272727	1
16	0.221135029	0.065317919	2.973684211	15.66371681	1.023121387	0
17	0.284164859	0.073595506	5.77092511	9.465648855	0.696629213	1
18	0.223076923	0.082269504	4	14.05172414	1.156028369	0
19	0.218436874	0.064117647	3.573770492	13.39449541	0.858823529	1
20	0.224137931	0.052791878	3.851851852	13.75	0.725888325	0
21	0.214285714	0.084	4.565217391	16.95238095	1.424	1
22	0.48199446	0.059793814	37.0212766	7.183908046	0.429553265	3
23	0.25	0.091596639	4.192307692	13.85321101	1.268907563	1
24	0.241071429	0.081818182	4.909090909	13.24074074	1.083333333	0
25	0.322352941	0.087820513	6.227272727	8.394160584	0.737179487	0
26	0.435097493	0.045014409	15.93877551	7.829705506	0.352449568	3
27	0.449404762	0.049346405	32.82608696	7.947019868	0.392156863	3
28	0.32183908	0.049339207	3.246376812	15.08928571	0.744493392	2
29	0.615131579	0.0935	374	3.796791444	0.355	3
30	0.24750499	0.0992	4.428571429	11.37096774	1.128	0
31	0.393530997	0.059109312	41.71428571	6.232876712	0.368421053	3
32	0.247844828	0.029639175	3.352769679	12.17391304	0.360824742	0
33	0.381081081	0.056175299	26.11111111	7.304964539	0.410358566	3
34	0.357819905	0.049508197	215.7142857	8.344370861	0.413114754	2
35	0.27311828	0.106722689	4.703703704	11.73228346	1.25210084	1
36	0.584070796	0.073333333	23.57142857	3.787878788	0.277777778	3
37	0.338600451	0.054545455	10.41666667	7.933333333	0.432727273	2
38	0.407624633	0.061777778	46.33333333	11.51079137	0.711111111	3
39	0.434316354	0.048942598	14.72727273	6.790123457	0.332326284	3
40	0.402777778	0.055984556	27.88461538	8.896551724	0.498069498	3
41	0.410891089	0.048396501	31.32075472	6.626506024	0.320699708	3
42	0.412532637	0.103947368	50.96774194	6.202531646	0.644736842	3
43	0.344578313	0.049480969	51.07142857	9.72027972	0.480968858	3
44	0.475903614	0.096932515	14.36363636	7.215189873	0.699386503	3
45	0.421511628	0.049488055	48.33333333	7.517241379	0.372013652	3
46	0.241164241	0.106422018	4.461538462	13.87931034	1.47706422	1
47	0.461309524	0.054006969	18.02325581	7.290322581	0.393728223	3
48	0.213872832	0.1	4.826086957	14.32432432	1.432432432	1
49	0.430555556	0.072429907	73.80952381	8.064516129	0.58411215	3
50	0.195856874	0.144444444	3.151515152	14.90384615	2.152777778	1
51	0.2375	0.065142857	4.75	14.12280702	0.92	0
52	0.489932886	0.085380117	10.65693431	8.150684932	0.695906433	3
53	0.333333333	0.046511628	140	9.357142857	0.435215947	3
54	0.446991404	0.045882353	28.36363636	7.307692308	0.335294118	3
55	0.229473684	0.105825243	4.192307692	13.94495413	1.475728155	0
56	0.625	0.06514658	28.16901408	4	0.260586319	3
57	0.209708738	0.142105263	3.857142857	14.25925926	2.026315789	0
58	0.436781609	0.055677656	80	7.368421053	0.41025641	3
59	0.452852853	0.05690566	53.85714286	7.274535809	0.413962264	3
60	0.464387464	0.058844765	232.8571429	6.380368098	0.375451264	3
61	0.363171355	0.059414226	9.466666667	9.85915493	0.585774059	3
62	0.220472441	0.138271605	5.333333333	12.58928571	1.740740741	0
63	0.440443213	0.059328358	113.5714286	6.352201258	0.376865672	3
64	0.449367089	0.051449275	142	8.309859155	0.427536232	3
65	0.228690229	0.229166667	7.284768212	12.54545455	2.875	1
66	0.44606414	0.046932515	37.31707317	7.60130719	0.356748466	3
67	0.254504505	0.09826087	6.277777778	12.83185841	1.260869565	1
68	0.252380952	0.040926641	3.212121212	13.49056604	0.552123552	2
69	0.447530864	0.054307116	145	7.310344828	0.397003745	3
70	0.374064838	0.042134831	18.98734177	8.2	0.345505618	3
71	0.218295218	0.122093023	4.375	15.61904762	1.906976744	0
72	0.248898678	0.051834862	3.896551724	12.38938053	0.642201835	0
73	0.390126582	0.091183432	118.5384615	7.579493835	0.69112426	3
74	0.448170732	0.053846154	18.14814815	6.530612245	0.351648352	3
75	0.239651416	0.0859375	3.666666667	13.54545455	1.1640625	1
76	0.407608696	0.051194539	23.4375	8.2	0.419795222	3
77	0.253554502	0.097272727	3.689655172	13.17757009	1.281818182	0
78	0.387362637	0.043925234	27.11538462	8.368794326	0.367601246	3
79	0.375634518	0.042406877	113.8461538	5.878378378	0.249283668	3
80	0.352112676	0.043731778	13.63636364	9.133333333	0.39941691	2
81	0.239130435	0.063953488	3.548387097	12.72727273	0.813953488	0
82	0.237250554	0.080451128	4.863636364	14.20560748	1.142857143	1
83	0.433333333	0.049681529	43.33333333	6.987179487	0.347133758	3
84	0.378589421	0.054654545	17.89285714	8.090485695	0.442181818	3
85	0.439306358	0.048101266	16.88888889	7.434210526	0.357594937	3
86	0.517159763	0.068015564	79.45454545	6.756292906	0.459533074	3
87	0.25284738	0.066071429	5.045454545	12.25225225	0.80952381	1
88	0.417333333	0.05609319	12.62096774	7.987220447	0.448028674	3
89	0.252587992	0.072189349	4.066666667	12.21311475	0.881656805	0
90	0.411764706	0.052920962	12.12598425	6.753246753	0.357388316	3
91	0.364556962	0.044036697	14.4	7.013888889	0.308868502	3
92	0.426136364	0.049833887	8.670520231	7	0.348837209	3
93	0.244769874	0.060621762	3.926174497	11.96581197	0.725388601	0
94	0.241758242	0.082089552	2.820512821	16.03636364	1.31641791	1
95	0.334916865	0.049823322	8.8125	11.56028369	0.575971731	3
96	0.200779727	0.063190184	4.12	17.08737864	1.079754601	1
97	0.351039261	0.03857868	18.31325301	7.368421053	0.284263959	2
98	0.250539957	0.106422018	5.043478261	14.22413793	1.513761468	0
99	0.263761468	0.126373626	3.965517241	11.2173913	1.417582418	1
100	0.231422505	0.106862745	3.892857143	13.85321101	1.480392157	1
101	0.168026101	0.068666667	5.15	16.69902913	1.146666667	1
102	0.247191011	0.107843137	3.928571429	14.21818182	1.533333333	1
103	0.5	0.052413793	15.2	6.973684211	0.365517241	3
104	0.450160772	0.042944785	33.33333333	8.071428571	0.346625767	3
105	0.432225064	0.331372549	7.347826087	6.153846154	2.039215686	1
106	0.251121076	0.149333333	4.869565217	12.67857143	1.893333333	0
107	0.402459016	0.076321244	18.88461538	6.741344196	0.514507772	3
108	0.389033943	0.042450142	18.86075949	7.248322148	0.307692308	3
109	0.382211538	0.061867704	19.15662651	7.48427673	0.463035019	3
110	0.342431762	0.202941176	6.9	10.36231884	2.102941176	2
111	0.251764706	0.116304348	4.652173913	12.99065421	1.510869565	1
112	0.220806794	0.056216216	3.880597015	14.90384615	0.837837838	0
113	0.223382046	0.058791209	4.212598425	11.86915888	0.697802198	0
114	0.458333333	0.062857143	28.51851852	7.792207792	0.489795918	3
115	0.215648855	0.054066986	3.323529412	11.59292035	0.626794258	0
116	0.400584795	0.059565217	80.58823529	9.489051095	0.565217391	3
117	0.388451444	0.063519313	20	6.824324324	0.433476395	3
118	0.461688312	0.041098266	711	7.988748242	0.328323699	3
119	0.419230769	0.058022814	33.17391304	6.972477064	0.404562738	3
120	0.403693931	0.051864407	15.9375	6.535947712	0.338983051	3
121	0.468944099	0.048397436	23.59375	7.417218543	0.358974359	3
122	0.437869822	0.081318681	16.26373626	9.054054054	0.736263736	3
123	0.291469194	0.0492	4.1	9.349593496	0.46	1
124	0.394255875	0.0755	7.664974619	9.006622517	0.68	2
125	0.391304348	0.073913043	38.25	6.928104575	0.512077295	3
126	0.43943662	0.062151394	23.28358209	7.628205128	0.474103586	3
127	0.411428571	0.047368421	14.84536082	8.819444444	0.417763158	3
128	0.2375	0.088372093	3.931034483	11.57894737	1.023255814	1
129	0.416184971	0.039779006	16.74418605	8.263888889	0.328729282	3
130	0.409470752	0.029458918	24.91525424	6.802721088	0.200400802	3
131	0.23960396	0.074691358	3.666666667	11.98347107	0.895061728	1
132	0.422960725	0.05	175	6.714285714	0.335714286	3
133	0.436923077	0.046103896	14.2	9.718309859	0.448051948	3
134	0.260813704	0.059126214	4.35	12.94745484	0.765533981	1
135	0.215351812	0.067785235	3.366666667	13.06930693	0.88590604	1
136	0.455932203	0.070173913	18.34090909	6.115241636	0.429130435	3
137	0.25404157	0.070063694	4.074074074	13.81818182	0.968152866	1
138	0.23	0.093495935	4.791666667	14.52173913	1.357723577	1
139	0.20233463	0.071232877	3.058823529	16.82692308	1.198630137	0
140	0.386666667	0.061440678	9.0625	7.24137931	0.444915254	3
141	0.329519451	0.041982507	12.20338983	10.13888889	0.425655977	2
142	0.393442623	0.055813953	7.636363636	7.261904762	0.405315615	1
143	0.38172043	0.082080925	20.57971014	7.042253521	0.578034682	3
144	0.248803828	0.045614035	3.35483871	12.59615385	0.574561404	2
145	0.39295393	0.054716981	17.05882353	6.75862069	0.369811321	3
146	0.523076923	0.052631579	36.17021277	6.411764706	0.3374613	3
147	0.252118644	0.109174312	4.576923077	12.94117647	1.412844037	1
148	0.258205689	0.067428571	3.806451613	12.71186441	0.857142857	0
149	0.5	0.070292887	11.50684932	5.952380952	0.418410042	3
150	0.23613963	0.185483871	6.052631579	12.69565217	2.35483871	0
151	0.378238342	0.062931034	16.22222222	9.520547945	0.599137931	3
152	0.391780822	0.051624549	84.11764706	9.020979021	0.465703971	3
153	0.220930233	0.096610169	3.352941176	14.03508772	1.355932203	0
154	0.251732102	0.131325301	4.780701754	12.11009174	1.590361446	1
155	0.435294118	0.050340136	21.14285714	7.5	0.37755102	3
156	0.536423841	0.039608802	8.223350254	5.487654321	0.217359413	2
157	0.222672065	0.056994819	5.238095238	13.45454545	0.766839378	0
158	0.35	0.059756098	14.27184466	10.06802721	0.601626016	3
159	0.42228739	0.039889197	21.81818182	8.75	0.349030471	3
160	0.232323232	0.08778626	3.484848485	13.56521739	1.190839695	0
161	0.411594203	0.053584906	45.80645161	7.816901408	0.418867925	3
162	0.54379562	0.070616114	13.54545455	6.577181208	0.464454976	3
163	0.386842105	0.056756757	147	8.571428571	0.486486486	3
164	0.262443439	0.031182796	5.043478261	11.20689655	0.349462366	0
165	0.258278146	0.059693878	4.333333333	12.05128205	0.719387755	1
166	0.356234097	0.062780269	73.68421053	8.428571429	0.529147982	3
167	0.260969977	0.031741573	3.138888889	13.27433628	0.421348315	0
168	0.253333333	0.060638298	3.465045593	13.33333333	0.808510638	1
169	0.391420912	0.041126761	121.6666667	8.630136986	0.354929577	3
170	0.248351648	0.072435897	4.296577947	13.00884956	0.942307692	0
171	0.529761905	0.047466667	89	4.382022472	0.208	3
172	0.190839695	0.058823529	3.448275862	13.6	0.8	1
173	0.420454545	0.062184874	59.2	8.108108108	0.504201681	3
174	0.49068323	0.069603524	52.66666667	6.64556962	0.462555066	3
175	0.259681093	0.061621622	3.81270903	12.45614035	0.767567568	1
176	0.427350427	0.057692308	21.42857143	7.8	0.45	3
177	0.517241379	0.048	85.71428571	17.22222222	0.826666667	3
178	0.23655914	0.094827586	3.846153846	14.54545455	1.379310345	1
179	0.247148289	0.0625	5.371900826	11.23076923	0.701923077	1
180	0.231092437	0.088709677	4.074074074	13.27272727	1.177419355	1
181	0.3	0.050226244	4.111111111	11.17117117	0.561085973	2
182	0.420289855	0.051236749	38.15789474	8.344827586	0.427561837	3
183	0.246119734	0.048684211	4.188679245	13.69369369	0.666666667	1
184	0.427325581	0.063090129	12.67241379	7.891156463	0.497854077	3
185	0.272527473	0.127835052	6.850828729	10.48387097	1.340206186	1
186	0.22587269	0.079710145	2.682926829	15.54545455	1.239130435	1
187	0.398876404	0.055686275	14.63917526	8.309859155	0.462745098	3
188	0.206286837	0.060693642	4.772727273	14.38095238	0.87283237	0
189	0.240425532	0.106603774	3.553459119	11.7699115	1.254716981	1
190	0.238297872	0.073684211	3.043478261	13.39285714	0.986842105	1
191	0.272286374	0.05895	3.368571429	12.01017812	0.708	1
192	0.22107438	0.061494253	2.675	12.42990654	0.764367816	1
193	0.389276808	0.057814815	39.025	6.425368354	0.371481481	3
194	0.236442516	0.173015873	5.45	11.74311927	2.031746032	1
195	0.375275938	0.1328125	6.296296296	7.235294118	0.9609375	1
196	0.440203562	0.075877193	28.83333333	7.456647399	0.565789474	3
197	0.408187135	0.06462963	18.61333333	9.154727794	0.591666667	3
198	0.23030303	0.052054795	3.402985075	12.28070175	0.639269406	1
199	0.27388535	0.102380952	5.16	10.31007752	1.055555556	1
200	0.249448124	0.094166667	3.766666667	11.50442478	1.083333333	0
201	0.30162413	0.078313253	4.642857143	11.15384615	0.873493976	1
202	0.44610951	0.085054945	86	8.120155039	0.690659341	3
203	0.375434243	0.061504065	7.963157895	7.772637145	0.47804878	2
204	0.234800839	0.065882353	4.48	13.75	0.905882353	0
205	0.465189873	0.053649635	23.70967742	6.870748299	0.368613139	3
206	0.418956044	0.055860806	10.16666667	8.413114754	0.46996337	3
207	0.242950108	0.073684211	4.409448819	13.03571429	0.960526316	0
208	0.341860465	0.0875	32.66666667	8.571428571	0.75	2
209	0.304347826	0.036740331	4.586206897	10.07518797	0.370165746	0
210	0.482384824	0.086829268	59.33333333	7.865168539	0.682926829	3
211	0.303797468	0.048387097	5.454545455	10.75	0.52016129	2
212	0.308433735	0.126732673	5.333333333	9.53125	1.207920792	1
213	0.305882353	0.060465116	4.0625	9.692307692	0.586046512	0
214	0.827027027	0.058846154	19.95652174	3.18627451	0.1875	3
215	0.403061224	0.100636943	26.33333333	7.278481013	0.732484076	3
216	0.376315789	0.069417476	71.5	6.853146853	0.475728155	3
217	0.256944444	0.078169014	4.977578475	13.69369369	1.070422535	1
218	0.49127907	0.077522936	25.2238806	5.680473373	0.440366972	3
219	0.226907631	0.124175824	5.231481481	13.80530973	1.714285714	1
220	0.578947368	0.049748744	55	4.04040404	0.201005025	3
221	0.267094017	0.173611111	4.464285714	11.44	1.986111111	1
222	0.46547619	0.070769231	22.34285714	5.268542199	0.372850679	3
223	0.291089109	0.105755396	4.9	8.503401361	0.899280576	1
224	0.421652422	0.04625	32.17391304	6.554054054	0.303125	3
225	0.374701671	0.043250689	20.65789474	7.006369427	0.303030303	3
226	0.403794038	0.058431373	34.65116279	8.187919463	0.478431373	3
227	0.275053305	0.092805755	5.633187773	11.62790698	1.079136691	1
228	0.294354839	0.054275093	5.53030303	9.178082192	0.498141264	1
229	0.395095368	0.045597484	29.59183673	7.862068966	0.358490566	3
230	0.231578947	0.079136691	4.230769231	13.72727273	1.086330935	1
231	0.430362117	0.080890052	9.307228916	8.54368932	0.691099476	3
232	0.430517711	0.076699029	29.25925926	9.050632911	0.694174757	3
233	0.481355932	0.036040609	39.44444444	7.535211268	0.271573604	3
234	0.681818182	0.027083333	21.66666667	3.58974359	0.097222222	3
235	0.240700219	0.050458716	4.230769231	12.45454545	0.628440367	1
236	0.476635514	0.049837134	51	4.77124183	0.237785016	3
237	0.417344173	0.055595668	37.56097561	8.376623377	0.465703971	3
238	0.398416887	0.051535836	10.06666667	9.139072848	0.470989761	3
239	0.252252252	0.068711656	3.848797251	13.57142857	0.932515337	1
240	0.195652174	0.058579882	2.911764706	14.14141414	0.828402367	0
241	0.205769231	0.103883495	3.807829181	15.14018692	1.572815534	0
242	0.229208925	0.137804878	5.380952381	13.45132743	1.853658537	1
243	0.21627409	0.048095238	4.316239316	16.03960396	0.771428571	1
244	0.216071429	0.069942197	4.898785425	12.72727273	0.89017341	1
245	0.256235828	0.114141414	5.380952381	11.50442478	1.313131313	1
246	0.26713948	0.09338843	4.185185185	13.89380531	1.297520661	0
247	0.236514523	0.13255814	4.384615385	11.22807018	1.488372093	1
248	0.254854369	0.102941176	4.565217391	13.04761905	1.343137255	1
249	0.409207161	0.053511706	28.57142857	6.125	0.327759197	3
250	0.370098039	0.097419355	4.71875	9.072847682	0.883870968	1
251	0.243664717	0.060386473	3.676470588	13.52	0.816425121	0
252	0.465116279	0.071748879	27.5862069	6.5625	0.470852018	3
253	0.46884273	0.077073171	790	6.64556962	0.512195122	3
254	0.22832981	0.085714286	4	15.27777778	1.30952381	1
255	0.355263158	0.117391304	7.570093458	7.160493827	0.84057971	1
256	0.246724891	0.054326923	3.373134328	13.62831858	0.740384615	1
257	0.458083832	0.087931034	21.54929577	6.535947712	0.574712644	3
258	0.397260274	0.058704453	12.94642857	7.655172414	0.449392713	3
259	0.391534392	0.047435897	7.184466019	8.648648649	0.41025641	2
260	0.211462451	0.069934641	4.28	15.23364486	1.065359477	0
261	0.215953307	0.15	4.826086957	12.7027027	1.905405405	1
262	0.376237624	0.033187773	7.755102041	7.105263158	0.23580786	2
263	0.254988914	0.147435897	3.484848485	12.26086957	1.807692308	1
264	0.512367491	0.05620155	27.88461538	9.103448276	0.511627907	3
265	0.276315789	0.07875	7.73006135	12.22222222	0.9625	1
266	0.25950783	0.060732984	4	11.63793103	0.706806283	0
267	0.281690141	0.046692607	4.444444444	10.33333333	0.482490272	1
268	0.215238095	0.043968872	4.185185185	13.27433628	0.583657588	1
269	0.375342466	0.037027027	15.39325843	8.686131387	0.321621622	3
270	0.223552894	0.056565657	4.666666667	12.67857143	0.717171717	0
271	0.243298969	0.076129032	3.105263158	12.62711864	0.961290323	1
272	0.380195599	0.066738197	32.39583333	8.495176849	0.56695279	3
273	0.203629032	1.683333333	5.05	15.64356436	26.33333333	0
274	0.272522523	0.06576087	4.481481481	11.57024793	0.760869565	0
275	0.617647059	0.055263158	120	2.321428571	0.128289474	3
276	0.49201278	0.059230769	102.6666667	8.181818182	0.484615385	3
277	0.444126074	0.064853556	31	8.322580645	0.539748954	3
278	0.501650165	0.057575758	50.66666667	7.236842105	0.416666667	3
279	0.237777778	0.084251969	4.099616858	14.20560748	1.196850394	1
280	0.220556745	0.067763158	4.904761905	14.85436893	1.006578947	1
281	0.221995927	0.051658768	4.97716895	13.02752294	0.672985782	1
282	0.222903885	0.067701863	3.027777778	15.96330275	1.080745342	1
283	0.391420912	0.063478261	9.733333333	7.945205479	0.504347826	3
284	0.482539683	0.051877133	21.11111111	8.223684211	0.42662116	3
285	0.221982759	0.079844961	4.47826087	14.5631068	1.162790698	1
286	0.178890877	0.048780488	5.263157895	14.4	0.702439024	1
287	0.309954751	0.190277778	5.708333333	9.416058394	1.791666667	1
288	0.305483029	0.094354839	5.441860465	12.47863248	1.177419355	2
289	0.463363363	0.070136364	16.77173913	8.139987038	0.570909091	3
290	0.266497462	0.039179104	4.952830189	12.47619048	0.48880597	1
291	0.247191011	0.06875	2.115384615	13.45454545	0.925	1
292	0.241666667	0.08	6.444444444	11.46551724	0.917241379	1
293	0.397984887	0.068995633	79	6.455696203	0.445414847	3
294	0.282105263	0.088157895	3.691460055	11.79104478	1.039473684	1
295	0.420168067	0.058365759	22.3880597	7.466666667	0.435797665	3
296	0.240088106	0.095614035	3.892857143	11.65137615	1.114035088	0
297	0.429850746	0.066359447	32	8.402777778	0.557603687	3
298	0.413294798	0.054789272	23.83333333	7.062937063	0.38697318	3
299	0.428985507	0.045820433	10.57142857	7.77027027	0.356037152	3
300	0.206642066	0.114285714	6.292134831	14.10714286	1.612244898	2
301	0.391666667	0.05202952	10.2173913	7.872340426	0.409594096	3
302	0.277647059	0.061780105	6.178010471	11.86440678	0.732984293	1
303	0.217758985	0.070068027	3.344155844	15.9223301	1.115646259	0
304	0.225596529	0.075362319	4.297520661	14.03846154	1.057971014	0
305	0.539634146	0.075	196.6666667	5.762711864	0.43220339	3
306	0.226373626	0.05819209	4.47826087	14.66019417	0.853107345	1
307	0.244939271	0.153164557	4.074074074	12.80991736	1.962025316	0
308	0.235173824	0.063186813	4.693877551	14.17391304	0.895604396	1
309	0.211720227	0.078873239	4.148148148	13.30357143	1.049295775	0
310	0.235033259	0.048401826	4.344262295	12.73584906	0.616438356	1
311	0.364508393	0.04648318	16.17021277	6.973684211	0.324159021	3
312	0.437869822	0.060162602	74	8.108108108	0.487804878	3
313	0.397183099	0.049823322	11.1023622	8.510638298	0.424028269	3
314	0.432664756	0.065652174	15.1	7.549668874	0.495652174	3
315	0.330188679	0.038567493	8.695652174	9.071428571	0.349862259	2
316	0.258992806	0.076056338	4	14.25925926	1.084507042	2
317	0.405405405	0.058139535	18.75	9.933333333	0.57751938	3
318	0.562589928	0.056462094	40.1025641	5.268542199	0.297472924	3
319	0.536144578	0.143548387	178	5.393258427	0.774193548	3
320	0.218623482	0.07012987	4.5	14.16666667	0.993506494	0
321	0.453968254	0.0572	46.12903226	9.020979021	0.516	3
322	0.261261261	0.048333333	3.986254296	13.62068966	0.658333333	0
323	0.296728972	0.164935065	4.884615385	11.81102362	1.948051948	0
324	0.243303571	0.095614035	4.739130435	12.29357798	1.175438596	1
325	0.282973621	0.077124183	4.916666667	13.05084746	1.006535948	2
326	0.252083333	0.035905045	4.763779528	13.88429752	0.49851632	1
327	0.219665272	0.081395349	4.022988506	14.95238095	1.217054264	0
328	0.268292683	0.102542373	3.78125	11.48760331	1.177966102	1
329	0.359493671	0.052985075	109.2307692	8.169014085	0.432835821	3
330	0.214442013	0.098	3.769230769	14.28571429	1.4	1
331	0.229477612	0.292857143	3.75	12.19512195	3.571428571	0
332	0.447674419	0.052739726	19.25	7.662337662	0.404109589	3
333	0.448071217	0.064529915	11.61538462	6.754966887	0.435897436	3
334	0.485207101	0.072246696	32.8	7.317073171	0.528634361	3
335	0.397074468	0.064913043	17.16091954	9.77896852	0.634782609	3
336	0.37244898	0.065765766	20.27777778	9.178082192	0.603603604	3
337	0.224948875	0.146666667	3.548387097	11.81818182	1.733333333	0
338	0.38	0.058914729	20.26666667	6.842105263	0.403100775	3
339	0.249457701	0.087121212	3.993055556	12.86956522	1.121212121	1
340	0.232604374	0.061904762	5.294117647	12.39316239	0.767195767	1
341	0.475362319	0.078846154	9.647058824	7.37804878	0.581730769	3
342	0.236401674	0.064571429	4.035714286	13.62831858	0.88	1
343	0.393059126	0.057698113	12.63636364	6.638325703	0.383018868	3
344	0.370666667	0.07393617	8.742138365	10.50359712	0.776595745	3
345	0.373056995	0.059259259	9.056603774	7.986111111	0.473251029	3
346	0.272727273	0.071341463	5.571428571	11.88034188	0.847560976	1
347	0.220125786	0.041666667	2.625	14.0952381	0.587301587	1
348	0.398963731	0.052559727	21.69014085	12.20779221	0.641638225	3
349	0.418604651	0.047840532	16.55172414	6.944444444	0.332225914	3
350	0.43768997	0.054339623	18	7.638888889	0.41509434	3
351	0.45045045	0.049833887	17.24137931	7.133333333	0.355481728	3
352	0.248927039	0.025382932	3.442136499	11.12068966	0.282275711	1
353	0.427272727	0.066824645	10.84615385	9.432624113	0.630331754	3
354	0.370466321	0.058847737	24.65517241	9.090909091	0.534979424	3
355	0.386934673	0.051162791	11.75572519	8.766233766	0.448504983	3
356	0.37593985	0.053571429	11.81102362	7.6	0.407142857	3
357	0.214828897	0.072903226	4.52	13.98230088	1.019354839	1
358	0.751879699	0.051413882	35.71428571	4.8	0.246786632	3
359	0.218106996	0.110416667	3.719298246	13.58490566	1.5	0
360	0.253164557	0.081632653	3.529411765	13.25	1.081632653	1
361	0.258741259	0.02983871	6.166666667	12.16216216	0.362903226	1
362	0.228187919	0.070833333	5.1	15.98039216	1.131944444	1
363	0.213709677	0.165625	3.655172414	11.69811321	1.9375	0
364	0.44375	0.062831858	11.83333333	8.38028169	0.526548673	3
365	0.502923977	0.054603175	49.14285714	2.73255814	0.149206349	3
366	0.435119048	0.037583548	44.3030303	6.69630643	0.251670951	3
367	0.447293447	0.052508361	15.7	9.299363057	0.488294314	3
368	0.39893617	0.045731707	26.31578947	8	0.365853659	3
369	0.439759036	0.032957111	18.25	5.753424658	0.189616253	3
370	0.237442922	0.060115607	2.285714286	14.23076923	0.855491329	1
371	0.267857143	0.102564103	5.454545455	13.16666667	1.35042735	1
372	0.284671533	0.053424658	3.342857143	10.34188034	0.552511416	1
373	0.2297593	0.079545455	4.2	13.71428571	1.090909091	1
374	0.444785276	0.044753086	13.06306306	16.48275862	0.737654321	3
375	0.653333333	0.054444444	9.245283019	7.142857143	0.388888889	3
376	0.398976982	0.045614035	9.176470588	7.179487179	0.32748538	3
377	0.379220779	0.065765766	97.33333333	9.04109589	0.594594595	3
378	0.248898678	0.226	3.951048951	13.71681416	3.1	1
379	0.236625514	0.125	4.372623574	14.08695652	1.760869565	1
380	0.194192377	0.065644172	7.181208054	16.54205607	1.085889571	1
381	0.320366133	0.040114613	20	9.857142857	0.395415473	2
382	0.369077307	0.051034483	24.26229508	9.527027027	0.486206897	3
383	0.247881356	0.045882353	4.223826715	12.13675214	0.556862745	1
384	0.37037037	0.07253886	14	7.714285714	0.559585492	3
385	0.423728814	0.053763441	15.46391753	8.466666667	0.455197133	3
386	0.46627566	0.076811594	56.78571429	7.169811321	0.550724638	3
387	0.361477573	0.055241935	13.30097087	9.489051095	0.524193548	3
388	0.433048433	0.056296296	30.4	6.776315789	0.381481481	3
389	0.355769231	0.048684211	6.434782609	7.702702703	0.375	2
390	0.280193237	0.062032086	3.135135135	10.43103448	0.647058824	2
391	0.460264901	0.070558376	14.94623656	7.769784173	0.54822335	3
392	0.316622691	0.064516129	3.870967742	12.16666667	0.784946237	2
393	0.399240506	0.121307692	14.20720721	6.423589093	0.779230769	3
394	0.245934959	0.05193133	2.688888889	12.97520661	0.673819742	0
395	0.244394619	0.045041322	4.082397004	13.48623853	0.607438017	1
396	0.414772727	0.064035088	15.69892473	6.849315068	0.438596491	3
397	0.263027295	0.078518519	3.419354839	12.83018868	1.007407407	2
398	0.470588235	0.075117371	1.066666667	6.125	0.460093897	2
399	0.434017595	0.059677419	13.96226415	7.22972973	0.431451613	3
400	0.210629921	0.058469945	3.566666667	15.23364486	0.890710383	1
401	0.321917808	0.0734375	7.121212121	9.361702128	0.6875	1
402	0.206	0.061309524	3.551724138	13.88349515	0.851190476	1
403	0.453333333	0.041717791	26.66666667	8.088235294	0.337423313	3
404	0.244987147	0.079416667	3.391459075	14.58551941	1.158333333	2
405	0.416445623	0.052159468	14.27272727	8.853503185	0.46179402	3
406	0.25404157	0.063218391	5.670103093	13.54545455	0.856321839	0
407	0.203422053	0.042125984	3.34375	15.51401869	0.653543307	1
408	0.399224806	0.200649351	13.20512821	7.948220065	1.594805195	3
409	0.395604396	0.088888889	18	9.652777778	0.858024691	3
410	0.25	0.077304965	4.037037037	14.22018349	1.09929078	0
411	0.383798883	0.079883721	39.25714286	8.762736536	0.7	3
412	0.38147139	0.050359712	33.33333333	8.642857143	0.435251799	3
413	0.207619048	0.062643678	4.801762115	14.22018349	0.890804598	1
414	0.367403315	0.04054878	66.5	9.92481203	0.402439024	3
415	0.233606557	0.073076923	3.551401869	12.98245614	0.948717949	0
416	0.211026616	0.076027397	4.051094891	13.42342342	1.020547945	1
417	0.25	0.048221344	4.236111111	11.8852459	0.57312253	1
418	0.73089701	0.036666667	64.70588235	3.272727273	0.12	3
419	0.221995927	0.063372093	4.954545455	13.21100917	0.837209302	0
420	0.43880597	0.052313167	19.34210526	6.870748299	0.359430605	3
421	0.360294118	0.053846154	12.25	8.775510204	0.472527473	3
422	0.32718894	0.066981132	11.09375	11.33802817	0.759433962	2
423	0.240480962	0.127659574	5.555555556	14.58333333	1.861702128	0
424	0.39119171	0.059920635	15.1	6.953642384	0.416666667	3
425	0.225596529	0.058100559	3.586206897	11.82692308	0.687150838	1
426	0.372146119	0.058007117	60.37037037	9.447852761	0.548042705	2
427	0.221544715	0.036824324	2.658536585	13.48623853	0.496621622	0
428	0.476454294	0.047513812	32.45283019	6.337209302	0.301104972	3
429	0.435612536	0.057916667	17.17977528	6.788750818	0.393181818	3
430	0.368286445	0.044307692	9.6	10	0.443076923	3
431	0.231578947	0.129411765	2.444444444	14.36363636	1.858823529	1
432	0.379746835	0.068181818	8.823529412	8.333333333	0.568181818	3
433	0.239224138	0.0444	4.826086957	11.8018018	0.524	1
434	0.214792899	0.076690141	2.828571429	15.57392103	1.194366197	1
435	0.473684211	0.042382271	6.40167364	8.366013072	0.354570637	2
436	0.222868217	0.072327044	3.392330383	15.13043478	1.094339623	1
437	0.237068966	0.085271318	3.793103448	12.54545455	1.069767442	1
438	0.222222222	0.072847682	3.928571429	12.36363636	0.900662252	0
439	0.43575419	0.046987952	30	6.923076923	0.325301205	3
440	0.486068111	0.068859649	18.04597701	6.942675159	0.478070175	3
441	0.188679245	0.046728972	4.166666667	17.9	0.836448598	0
442	0.387341772	0.066812227	21.85714286	7.973856209	0.532751092	3
443	0.285714286	0.082014388	5.428571429	11.05263158	0.90647482	2
444	0.396325459	0.078645833	36.82926829	9.536423841	0.75	3
445	0.24217119	0.11047619	4	11.81034483	1.304761905	0
446	0.262921348	0.08540146	4.606299213	11.96581197	1.02189781	1
447	0.497627119	0.052805755	86.35294118	8.841961853	0.466906475	3
448	0.244306418	0.145679012	4.214285714	12.62711864	1.839506173	1
449	0.224409449	0.518181818	4.75	12.01754386	6.227272727	1
450	0.313131313	0.074698795	4	11.0483871	0.825301205	2
451	0.252252252	0.055445545	4.226415094	12.76785714	0.707920792	1
452	0.437333333	0.053246753	17.82608696	6.646341463	0.353896104	3
453	0.400537634	0.060080645	19.1025641	8.55033557	0.513709677	3
454	0.467261905	0.051815182	14.27272727	7.579617834	0.392739274	3
455	0.262365591	0.078205128	5.80952381	10.90163934	0.852564103	1
456	0.445482866	0.060851064	9.470198675	8.951048951	0.544680851	3
457	0.434782609	0.058394161	8.421052632	8	0.467153285	2
458	0.233480176	0.059550562	2.944444444	13.11320755	0.780898876	1
459	0.207156309	0.073333333	3.928571429	14.54545455	1.066666667	0
460	0.253968254	0.054634146	2.604651163	12.94642857	0.707317073	1
461	0.40625	0.049825784	18.81578947	7.552447552	0.37630662	3
462	0.426086957	0.07	63.91304348	8.571428571	0.6	3
463	0.268844221	0.069934641	4.115384615	13.45794393	0.941176471	2
464	0.255172414	0.062711864	3.827586207	13.69369369	0.858757062	0
465	0.35026738	0.120183486	4.678571429	9.312977099	1.119266055	2
466	0.240890688	0.150632911	4.358974359	13.27731092	2	1
467	0.417391304	0.05106383	46.4516129	15.06944444	0.769503546	3
468	0.425	0.058821293	25.36065574	7.828054299	0.460456274	3
469	0.341463415	0.059574468	4.666666667	11.51785714	0.686170213	2
470	0.412790698	0.042011834	6.173913043	9.154929577	0.384615385	2
471	0.204255319	0.063157895	4.173913043	22.60416667	1.427631579	1
472	0.250865052	0.054307116	21.01449275	8.275862069	0.449438202	2
473	0.234913793	0.068553459	5.19047619	14.31192661	0.981132075	0
474	0.2	0.10754717	5.352112676	16.57894737	1.783018868	1
475	0.253763441	0.05959596	4.72	14.74576271	0.878787879	1
476	0.201904762	0.063855422	3.655172414	15	0.957831325	1
477	0.403645833	0.047839506	6.126482213	8.322580645	0.398148148	2
478	0.407594937	0.107333333	57.5	8.01242236	0.86	3
479	0.465889213	0.059626866	10.65333333	8.272841051	0.493283582	3
480	0.370473538	0.095683453	7	10.30075188	0.985611511	2
481	0.43373494	0.046905537	18	8.333333333	0.390879479	3
482	0.49201278	0.064978903	77	8.506493506	0.552742616	3
483	0.413294798	0.05766129	158.8888889	7.342657343	0.423387097	3
484	0.249452954	0.108571429	4.384615385	12.71929825	1.380952381	1
485	0.397468354	0.05395189	28.03571429	6.942675159	0.374570447	3
486	0.460606061	0.065517241	152	7.631578947	0.5	3
487	0.195266272	0.120731707	4.125	14.74747475	1.780487805	0
488	0.266375546	0.037654321	5.083333333	10.16393443	0.382716049	1
489	0.266798419	0.14516129	6.338028169	12.88888889	1.870967742	1
490	0.408415842	0.05	12.99212598	7.090909091	0.354545455	3
491	0.262790698	0.061413043	3.138888889	11.4159292	0.701086957	1
492	0.244813278	0.05959596	4.538461538	11.44067797	0.681818182	1
493	0.253932584	0.081884058	4.593495935	14.60176991	1.195652174	1
494	0.395833333	0.101333333	21.71428571	7.039473684	0.713333333	3
495	0.461538462	0.093548387	87	6.034482759	0.564516129	3
496	0.239740821	0.086046512	3.84083045	13.78378378	1.186046512	0
497	0.236725664	0.03962963	4.28	14.39252336	0.57037037	1
498	0.26450116	0.061621622	5.56097561	13.42105263	0.827027027	1
499	0.415549598	0.062248996	13.71681416	8.580645161	0.534136546	3
500	0.424581006	0.055882353	24.91803279	6.447368421	0.360294118	3
501	0.227027027	0.110526316	4.666666667	10.95238095	1.210526316	0
502	0.211618257	0.097142857	3.777777778	15.19607843	1.476190476	0
503	0.456824513	0.080392157	22.77777778	6.036585366	0.485294118	3
504	0.368292683	0.100666667	14.51923077	8.278145695	0.833333333	3
505	0.383248731	0.060887097	14.11214953	9.205298013	0.560483871	3
506	0.212121212	0.08880597	5.509259259	12.26890756	1.089552239	1
507	0.426035503	0.05	4.64516129	7.777777778	0.388888889	2
508	0.21659919	0.057219251	5.35	15.70093458	0.898395722	1
509	0.418079096	0.045398773	16.08695652	8.378378378	0.380368098	3
510	0.361948956	0.095705521	26.44067797	6.987179487	0.668711656	2
511	0.233480176	0.098148148	4.732142857	14.33962264	1.407407407	1
512	0.415816327	0.043121693	19.4047619	7.423312883	0.32010582	3
513	0.270334928	0.139506173	5.707070707	12.56637168	1.75308642	2
514	0.23880597	0.104672897	3.636363636	13.57142857	1.420560748	0
515	0.240425532	0.080141844	5.330188679	13.98230088	1.120567376	1
516	0.375675676	0.05515873	40.88235294	7.553956835	0.416666667	3
517	0.444776119	0.052836879	28.65384615	8.120805369	0.429078014	3
518	0.395367847	0.036004963	7.518134715	8.876636802	0.319602978	2
519	0.443181818	0.101960784	22.94117647	7.948717949	0.810457516	3
520	0.406504065	0.062761506	37.5	8.266666667	0.518828452	3
521	0.210204082	0.085123967	3.311897106	15.33980583	1.305785124	1
522	0.309128631	0.098026316	6.535087719	7.718120805	0.756578947	0
523	0.265593561	0.286956522	5.322580645	11.43939394	3.282608696	1
524	0.227272727	0.065714286	3.042328042	15.2173913	1	0
525	0.291666667	0.073888889	5.911111111	9.172932331	0.677777778	1
526	0.229126214	0.082517483	4.097222222	13.6440678	1.125874126	0
527	0.224696356	0.064534884	3.663366337	12.97297297	0.837209302	1
528	0.230936819	0.053266332	3.955223881	13.30188679	0.708542714	0
529	0.220618557	0.084251969	4.692982456	16.44859813	1.385826772	1
530	0.494382022	0.060068259	39.11111111	6.988636364	0.419795222	3
531	0.257540603	0.091735537	4.302325581	13.42342342	1.231404959	1
532	0.248306998	0.082089552	5.04587156	12.81818182	1.052238806	0
533	0.330952381	0.087974684	6.376146789	8.129496403	0.715189873	1
534	0.446892655	0.045329513	16.47916667	7.604298357	0.34469914	3
535	0.46223565	0.049675325	34.77272727	7.712418301	0.383116883	3
536	0.332361516	0.049781659	3.32361516	14.64912281	0.729257642	2
537	0.632107023	0.093564356	630	3.650793651	0.341584158	3
538	0.254032258	0.099212598	4.532374101	11.03174603	1.094488189	0
539	0.404371585	0.059437751	44.84848485	6.013513514	0.357429719	3
540	0.254901961	0.03	3.431085044	11.79487179	0.353846154	0
541	0.391780822	0.056521739	27.5	7.062937063	0.399209486	3
542	0.366906475	0.049837134	306	8.104575163	0.403908795	3
543	0.280434783	0.10661157	4.813432836	11.39534884	1.214876033	1
544	0.598802395	0.073529412	24.3902439	3.65	0.268382353	3
545	0.347031963	0.054873646	10.70422535	7.697368421	0.422382671	2
546	0.419642857	0.062114537	50.35714286	11.20567376	0.696035242	3
547	0.445652174	0.049249249	15.18518519	6.585365854	0.324324324	3
548	0.414084507	0.056321839	29.4	8.639455782	0.486590038	3
549	0.421052632	0.048695652	32.94117647	6.428571429	0.313043478	3
550	0.423280423	0.103896104	55.17241379	6	0.623376623	3
551	0.353658537	0.049828179	55.76923077	9.448275862	0.470790378	3
552	0.489296636	0.096969697	14.81481481	7	0.678787879	3
553	0.433628319	0.049830508	52.5	7.278911565	0.362711864	3
554	0.24789916	0.106306306	4.573643411	13.47457627	1.432432432	1
555	0.474320242	0.05432526	18.69047619	7.070063694	0.384083045	3
556	0.219844358	0.1	4.956140351	13.89380531	1.389380531	1
557	0.442253521	0.072685185	82.63157895	7.834394904	0.569444444	3
558	0.201520913	0.143243243	3.231707317	14.43396226	2.067567568	1
559	0.244210526	0.065536723	4.87394958	13.70689655	0.898305085	0
560	0.505119454	0.085549133	10.96296296	7.905405405	0.676300578	3
561	0.342168675	0.046864686	177.5	9.084507042	0.425742574	3
562	0.459302326	0.04619883	29.81132075	7.088607595	0.32748538	3
563	0.236170213	0.105714286	4.302325581	13.51351351	1.428571429	0
564	0.641269841	0.065372168	29.27536232	3.861386139	0.252427184	3
565	0.215686275	0.141025641	3.956834532	13.81818182	1.948717949	0
566	0.448979592	0.056	90.58823529	7.142857143	0.4	3
567	0.465853659	0.057228464	58.76923077	7.048429319	0.403370787	3
568	0.476878613	0.059139785	330	6.181818182	0.365591398	3
569	0.373056995	0.059751037	9.72972973	9.583333333	0.572614108	3
570	0.226640159	0.137349398	5.480769231	12.19298246	1.674698795	0
571	0.452247191	0.05962963	134.1666667	6.149068323	0.366666667	3
572	0.463022508	0.051798561	180	8.055555556	0.417266187	3
573	0.235294118	0.224	7.516778523	12.14285714	2.72	1
574	0.458579882	0.047256098	39.74358974	7.374193548	0.34847561	3
575	0.261958998	0.098290598	6.460674157	12.43478261	1.222222222	2
576	0.260240964	0.04137931	3.292682927	13.05555556	0.540229885	2
577	0.460815047	0.05464684	183.75	7.074829932	0.3866171	3
578	0.383838384	0.042458101	19.74025974	7.960526316	0.337988827	3
579	0.224789916	0.121590909	4.495798319	15.14018692	1.840909091	0
580	0.256124722	0.052272727	3.993055556	12	0.627272727	0
581	0.40025641	0.09128655	141.9090909	7.35426009	0.671345029	3
582	0.46130031	0.054181818	18.86075949	6.308724832	0.341818182	3
583	0.246696035	0.086153846	3.758389262	13.125	1.130769231	1
584	0.418732782	0.051525424	24.51612903	7.960526316	0.410169492	3
585	0.261390887	0.097321429	3.784722222	12.75229358	1.241071429	1
586	0.376693767	0.043573668	25.74074074	8.633093525	0.376175549	3
587	0.365914787	0.042074928	97.33333333	6.095890411	0.25648415	3
588	0.343387471	0.04340176	13.21428571	9.391891892	0.407624633	2
589	0.232258065	0.063529412	3.461538462	13.14814815	0.835294118	0
590	0.230263158	0.080152672	4.72972973	14.66666667	1.175572519	1
591	0.421917808	0.049358974	40.52631579	7.207792208	0.355769231	3
592	0.368905473	0.054322344	17.24418605	8.334457181	0.452747253	3
593	0.427350427	0.047770701	16.30434783	7.666666667	0.366242038	3
594	0.503790087	0.067764706	72	6.950231481	0.470980392	3
595	0.245495495	0.065662651	4.90990991	12.66055046	0.831325301	1
596	0.406578947	0.055776173	12.26190476	8.220064725	0.458483755	3
597	0.245901639	0.071856287	3.973509934	12.58333333	0.904191617	0
598	0.401055409	0.052595156	11.78294574	6.973684211	0.366782007	3
599	0.355	0.043692308	13.92156863	7.253521127	0.316923077	3
600	0.414565826	0.049498328	8.457142857	7.22972973	0.357859532	3
601	0.238095238	0.060209424	3.833333333	12.34782609	0.743455497	0
602	0.234782609	0.081818182	2.755102041	16.51851852	1.351515152	1
603	0.32629108	0.049466192	8.580246914	11.8705036	0.587188612	2
604	0.194980695	0.062732919	4.007936508	17.62376238	1.105590062	1
605	0.342465753	0.038265306	17.64705882	7.6	0.290816327	2
606	0.243589744	0.106542056	4.913793103	14.64912281	1.560747664	0
607	0.256235828	0.126966292	3.869863014	11.59292035	1.471910112	1
608	0.224789916	0.107	3.794326241	14.29906542	1.53	1
609	0.163430421	0.068243243	5	17.22772277	1.175675676	1
610	0.24	0.108	3.829787234	14.66666667	1.584	1
611	0.485436893	0.052083333	14.70588235	7.2	0.375	3
612	0.436708861	0.042592593	31.36363636	8.333333333	0.354938272	3
613	0.421717172	0.340816327	7.198275862	6.347305389	2.163265306	1
614	0.243902439	0.150684932	4.74137931	13.09090909	1.97260274	0
615	0.391644205	0.076073298	18.1625	6.971782519	0.530366492	3
616	0.378865979	0.042120344	18.14814815	7.482993197	0.315186246	3
617	0.372921615	0.061568627	18.47058824	7.707006369	0.474509804	3
618	0.333333333	0.206060606	6.732673267	10.66176471	2.196969697	2
619	0.244186047	0.116666667	4.525862069	13.42857143	1.566666667	1
620	0.214285714	0.055737705	3.777777778	15.39215686	0.857923497	0
621	0.216942149	0.058333333	4.1015625	12.28571429	0.716666667	0
622	0.445747801	0.06255144	27.14285714	8.026315789	0.502057613	3
623	0.209829868	0.053623188	3.245614035	11.98198198	0.642512077	0
624	0.389048991	0.059210526	71.05263158	9.777777778	0.578947368	3
625	0.378238342	0.063203463	19.21052632	7.054794521	0.445887446	3
626	0.447923323	0.040755814	350.5	8.245363766	0.336046512	3
627	0.408130081	0.057701149	31.375	7.197875166	0.41532567	3
628	0.393229167	0.051535836	15.40816327	6.754966887	0.348122867	3
629	0.455657492	0.048064516	22.57575758	7.651006711	0.367741935	3
630	0.425655977	0.081111111	15.69892473	9.315068493	0.755555556	3
631	0.283372365	0.048790323	4.006622517	9.669421488	0.471774194	1
632	0.384020619	0.075252525	7.487437186	9.261744966	0.696969697	2
633	0.381313131	0.073658537	35.95238095	7.152317881	0.526829268	3
634	0.427777778	0.06184739	22.31884058	7.857142857	0.485943775	3
635	0.4	0.047019868	14.34343434	9.084507042	0.427152318	3
636	0.230927835	0.088188976	3.835616438	11.96428571	1.05511811	1
637	0.404558405	0.039444444	16.13636364	8.521126761	0.336111111	3
638	0.398351648	0.02917505	23.7704918	7.034482759	0.205231388	3
639	0.233333333	0.074375	3.584337349	12.35294118	0.91875	1
640	0.410714286	0.049640288	138	6.956521739	0.345323741	3
641	0.424242424	0.045751634	13.7254902	10	0.45751634	3
642	0.253813559	0.05872549	4.24822695	13.33055092	0.782843137	1
643	0.208860759	0.067346939	3.278145695	13.53535354	0.911564626	1
644	0.444011142	0.069912281	17.71111111	6.317440402	0.441666667	3
645	0.246575342	0.069677419	3.970588235	14.25925926	0.993548387	1
646	0.223762376	0.09338843	4.669421488	14.95575221	1.396694215	1
647	0.196531792	0.070833333	2.98245614	17.35294118	1.229166667	0
648	0.376315789	0.061111111	8.827160494	7.482517483	0.457264957	3
649	0.321266968	0.041642229	11.83333333	10.42253521	0.434017595	2
650	0.384259259	0.055518395	7.477477477	7.469879518	0.414715719	1
651	0.371352785	0.081871345	19.71830986	7.285714286	0.596491228	3
652	0.241134752	0.045132743	3.269230769	13.03921569	0.588495575	1
653	0.382352941	0.054372624	16.43678161	6.993006993	0.380228137	3
654	0.509090909	0.052336449	34.28571429	6.607142857	0.345794393	3
655	0.245283019	0.109345794	4.465648855	13.33333333	1.457943925	1
656	0.251082251	0.067052023	3.717948718	13.10344828	0.878612717	0
657	0.486803519	0.070042194	11.21621622	6.144578313	0.430379747	3
658	0.229674797	0.188333333	5.885416667	13.09734513	2.466666667	0
659	0.368286445	0.062608696	15.65217391	9.791666667	0.613043478	3
660	0.381081081	0.051272727	74.21052632	9.290780142	0.476363636	3
