# Supplementary material for: Development of a prognostic model based on nutritional and inflammatory indicators for predicting postoperative survival in esophageal cancer: a retrospective study
Source: Front Immunol. 2026 Apr 14;17:1701862. doi: 10.3389/fimmu.2026.1701862 (PMC13120952; doi:10.3389/fimmu.2026.1701862)
Supplement: Supplementary file 1 [file DataSheet1.zip › Manuscript_1701862_Figure10_Data_Code/1_N stage.txt]

ID	N stage
1	1
2	0
3	1
4	0
5	1
6	0
7	0
8	0
9	0
10	1
11	0
12	0
13	0
14	0
15	0
16	0
17	0
18	0
19	1
20	0
21	0
22	0
23	0
24	0
25	0
26	0
27	0
28	0
29	0
30	0
31	0
32	0
33	0
34	1
35	0
36	0
37	0
38	0
39	0
40	0
41	0
42	0
43	0
44	0
45	0
46	0
47	0
48	0
49	0
50	0
51	1
52	1
53	0
54	0
55	0
56	0
57	0
58	0
59	1
60	0
61	0
62	0
63	0
64	0
65	0
66	0
67	0
68	0
69	0
70	0
71	0
72	0
73	0
74	0
75	0
76	0
77	0
78	0
79	0
80	0
81	1
82	0
83	0
84	0
85	0
86	0
87	0
88	0
89	0
90	1
91	0
92	1
93	0
94	0
95	1
96	0
97	0
98	0
99	0
100	0
101	0
102	0
103	0
104	0
105	0
106	0
107	0
108	0
109	0
110	0
111	0
112	0
113	0
114	0
115	0
116	0
117	0
118	0
119	1
120	0
121	0
122	0
123	0
124	0
125	0
126	0
127	0
128	0
129	0
130	0
131	0
132	0
133	0
134	1
135	1
136	0
137	0
138	0
139	0
140	0
141	0
142	0
143	0
144	0
145	0
146	0
147	0
148	0
149	0
150	1
151	0
152	0
153	0
154	0
155	0
156	0
157	0
158	0
159	0
160	1
161	0
162	0
163	1
164	0
165	1
166	0
167	0
168	0
169	0
170	0
171	0
172	0
173	0
174	0
175	0
176	0
177	0
178	0
179	0
180	1
181	1
182	0
183	0
184	1
185	0
186	0
187	0
188	0
189	0
190	0
191	0
192	0
193	0
194	0
195	0
196	1
197	0
198	0
199	0
200	0
201	0
202	0
203	0
204	0
205	0
206	0
207	1
208	0
209	0
210	0
211	0
212	0
213	0
214	0
215	0
216	0
217	0
218	1
219	0
220	0
221	0
222	0
223	0
224	0
225	0
226	0
227	0
228	0
229	0
230	0
231	0
232	0
233	0
234	0
235	0
236	1
237	0
238	0
239	0
240	0
241	0
242	1
243	0
244	0
245	0
246	0
247	0
248	0
249	1
250	0
251	0
252	0
253	0
254	1
255	1
256	0
257	0
258	1
259	0
260	0
261	1
262	0
263	1
264	0
265	0
266	0
267	0
268	0
269	0
270	0
271	1
272	0
273	0
274	0
275	0
276	0
277	0
278	0
279	0
280	0
281	0
282	0
283	0
284	0
285	1
286	0
287	0
288	0
289	1
290	1
291	0
292	0
293	0
294	0
295	0
296	0
297	0
298	1
299	0
300	0
301	0
302	0
303	1
304	0
305	0
306	0
307	0
308	0
309	0
310	0
311	0
312	0
313	0
314	1
315	0
316	0
317	0
318	1
319	0
320	0
321	0
322	0
323	0
324	1
325	0
326	0
327	0
328	0
329	0
330	0
331	0
332	0
333	0
334	1
335	0
336	0
337	0
338	0
339	0
340	0
341	0
342	0
343	1
344	1
345	0
346	0
347	0
348	0
349	0
350	0
351	1
352	0
353	0
354	0
355	0
356	0
357	0
358	1
359	0
360	0
361	1
362	0
363	0
364	0
365	0
366	0
367	1
368	0
369	0
370	0
371	0
372	0
373	0
374	0
375	0
376	0
377	0
378	0
379	0
380	0
381	0
382	0
383	1
384	1
385	1
386	0
387	0
388	0
389	1
390	0
391	1
392	0
393	1
394	0
395	0
396	0
397	1
398	1
399	0
400	0
401	0
402	0
403	0
404	0
405	0
406	0
407	0
408	0
409	1
410	1
411	0
412	1
413	1
414	0
415	0
416	0
417	0
418	1
419	0
420	0
421	0
422	0
423	0
424	0
425	0
426	0
427	1
428	1
429	0
430	0
431	0
432	0
433	0
434	0
435	0
436	0
437	0
438	0
439	0
440	0
441	0
442	0
443	1
444	0
445	1
446	0
447	0
448	0
449	0
450	0
451	0
452	0
453	1
454	0
455	0
456	0
457	0
458	0
459	0
460	0
461	0
462	0
463	0
464	0
465	1
466	0
467	1
468	0
469	0
470	0
471	0
472	1
473	0
474	0
475	0
476	0
477	0
478	1
479	0
480	0
481	0
482	0
483	0
484	0
485	1
486	0
487	1
488	1
489	0
490	1
491	0
492	0
493	0
494	0
495	1
496	1
497	0
498	0
499	1
500	0
501	0
502	0
503	0
504	0
505	0
506	0
507	0
508	1
509	1
510	0
511	1
512	0
513	1
514	0
515	0
516	0
517	0
518	1
519	0
520	0
521	0
522	0
523	0
524	0
525	0
526	0
527	1
528	0
529	0
530	0
531	0
532	0
533	0
534	0
535	0
536	0
537	0
538	0
539	0
540	0
541	0
542	1
543	0
544	0
545	0
546	0
547	0
548	0
549	0
550	0
551	0
552	0
553	0
554	0
555	0
556	0
557	0
558	0
559	1
560	1
561	0
562	0
563	0
564	0
565	0
566	0
567	1
568	0
569	0
570	0
571	0
572	0
573	0
574	0
575	0
576	0
577	0
578	0
579	0
580	0
581	0
582	0
583	0
584	0
585	0
586	0
587	0
588	0
589	1
590	0
591	0
592	0
593	0
594	0
595	0
596	0
597	0
598	1
599	0
600	1
601	0
602	0
603	1
604	0
605	0
606	0
607	0
608	0
609	0
610	0
611	0
612	0
613	0
614	0
615	0
616	0
617	0
618	0
619	0
620	0
621	0
622	0
623	0
624	0
625	0
626	0
627	1
628	0
629	0
630	0
631	0
632	0
633	0
634	0
635	0
636	0
637	0
638	0
639	0
640	0
641	0
642	1
643	1
644	0
645	0
646	0
647	0
648	0
649	0
650	0
651	0
652	0
653	0
654	0
655	0
656	0
657	0
658	1
659	0
660	0
