# Supplementary material for: Development of a prognostic model based on nutritional and inflammatory indicators for predicting postoperative survival in esophageal cancer: a retrospective study
Source: Front Immunol. 2026 Apr 14;17:1701862. doi: 10.3389/fimmu.2026.1701862 (PMC13120952; doi:10.3389/fimmu.2026.1701862)
Supplement: Supplementary file 1 [file DataSheet1.zip › Manuscript_1701862_Figure10_Data_Code/1_T stage.txt]

ID	T stage
1	1
2	1
3	0
4	0
5	1
6	0
7	0
8	0
9	0
10	1
11	0
12	0
13	1
14	1
15	1
16	1
17	1
18	0
19	1
20	1
21	1
22	0
23	0
24	0
25	1
26	1
27	1
28	1
29	0
30	0
31	0
32	1
33	0
34	0
35	1
36	1
37	1
38	1
39	1
40	1
41	1
42	0
43	1
44	1
45	0
46	0
47	0
48	0
49	0
50	0
51	0
52	0
53	1
54	1
55	1
56	1
57	1
58	1
59	0
60	1
61	1
62	1
63	0
64	0
65	0
66	0
67	0
68	0
69	0
70	1
71	1
72	0
73	1
74	0
75	0
76	1
77	0
78	1
79	1
80	0
81	1
82	1
83	1
84	0
85	1
86	1
87	0
88	0
89	0
90	1
91	1
92	1
93	1
94	0
95	1
96	0
97	0
98	1
99	0
100	0
101	1
102	0
103	0
104	0
105	0
106	0
107	0
108	0
109	1
110	1
111	1
112	0
113	1
114	1
115	1
116	1
117	0
118	0
119	1
120	1
121	0
122	0
123	1
124	1
125	1
126	0
127	1
128	1
129	1
130	0
131	0
132	1
133	0
134	1
135	1
136	1
137	0
138	1
139	0
140	0
141	1
142	0
143	0
144	1
145	1
146	1
147	0
148	1
149	1
150	1
151	1
152	0
153	1
154	1
155	0
156	1
157	1
158	0
159	0
160	1
161	0
162	0
163	1
164	0
165	1
166	0
167	1
168	0
169	0
170	1
171	0
172	0
173	1
174	0
175	1
176	0
177	0
178	0
179	0
180	0
181	0
182	0
183	0
184	1
185	0
186	0
187	0
188	0
189	0
190	1
191	0
192	0
193	1
194	0
195	0
196	0
197	1
198	1
199	1
200	0
201	1
202	0
203	1
204	1
205	0
206	0
207	0
208	0
209	0
210	0
211	1
212	0
213	0
214	0
215	1
216	0
217	0
218	0
219	1
220	0
221	0
222	0
223	0
224	0
225	1
226	0
227	0
228	1
229	0
230	0
231	0
232	0
233	1
234	0
235	0
236	1
237	1
238	0
239	0
240	0
241	0
242	0
243	1
244	1
245	1
246	1
247	1
248	0
249	0
250	1
251	0
252	1
253	1
254	0
255	1
256	0
257	0
258	0
259	0
260	0
261	1
262	0
263	1
264	0
265	1
266	1
267	1
268	1
269	1
270	0
271	0
272	0
273	0
274	1
275	0
276	1
277	0
278	0
279	0
280	0
281	0
282	1
283	1
284	1
285	1
286	0
287	0
288	1
289	1
290	1
291	0
292	0
293	0
294	0
295	1
296	0
297	0
298	0
299	1
300	1
301	1
302	0
303	1
304	1
305	0
306	1
307	0
308	0
309	0
310	1
311	0
312	0
313	0
314	0
315	1
316	1
317	1
318	1
319	0
320	1
321	0
322	0
323	0
324	0
325	1
326	0
327	0
328	1
329	0
330	1
331	0
332	1
333	0
334	0
335	1
336	0
337	1
338	0
339	0
340	1
341	0
342	0
343	1
344	1
345	0
346	0
347	1
348	0
349	0
350	1
351	1
352	0
353	0
354	0
355	0
356	0
357	0
358	0
359	0
360	0
361	0
362	0
363	1
364	0
365	1
366	1
367	1
368	1
369	1
370	1
371	0
372	0
373	1
374	1
375	0
376	1
377	0
378	0
379	0
380	0
381	1
382	1
383	0
384	1
385	1
386	0
387	0
388	0
389	1
390	0
391	1
392	1
393	1
394	1
395	1
396	1
397	1
398	1
399	0
400	0
401	0
402	0
403	1
404	0
405	0
406	0
407	0
408	0
409	0
410	1
411	1
412	0
413	0
414	1
415	1
416	1
417	0
418	0
419	1
420	1
421	1
422	0
423	0
424	1
425	1
426	0
427	1
428	0
429	0
430	1
431	1
432	1
433	0
434	1
435	0
436	0
437	0
438	1
439	0
440	0
441	0
442	1
443	0
444	1
445	1
446	0
447	1
448	0
449	1
450	0
451	0
452	0
453	1
454	0
455	1
456	1
457	1
458	0
459	1
460	0
461	0
462	0
463	0
464	0
465	1
466	1
467	1
468	0
469	1
470	0
471	0
472	1
473	0
474	0
475	1
476	0
477	0
478	0
479	1
480	1
481	1
482	0
483	0
484	0
485	0
486	0
487	1
488	0
489	0
490	0
491	0
492	0
493	0
494	0
495	1
496	1
497	1
498	0
499	0
500	0
501	0
502	0
503	0
504	0
505	0
506	0
507	1
508	1
509	1
510	1
511	0
512	0
513	1
514	0
515	0
516	0
517	0
518	1
519	0
520	0
521	1
522	1
523	1
524	1
525	1
526	0
527	1
528	1
529	1
530	0
531	0
532	0
533	1
534	1
535	1
536	1
537	0
538	0
539	0
540	1
541	0
542	0
543	1
544	1
545	1
546	1
547	1
548	1
549	1
550	0
551	1
552	1
553	0
554	0
555	0
556	0
557	0
558	0
559	0
560	0
561	1
562	1
563	1
564	1
565	1
566	1
567	0
568	1
569	1
570	1
571	0
572	0
573	0
574	0
575	0
576	0
577	0
578	1
579	1
580	0
581	1
582	0
583	0
584	1
585	0
586	1
587	1
588	0
589	1
590	1
591	1
592	0
593	1
594	1
595	0
596	0
597	0
598	1
599	1
600	1
601	1
602	0
603	1
604	0
605	0
606	1
607	0
608	0
609	1
610	0
611	0
612	0
613	0
614	0
615	0
616	0
617	1
618	1
619	1
620	0
621	1
622	1
623	1
624	1
625	0
626	0
627	1
628	1
629	0
630	0
631	1
632	1
633	1
634	0
635	1
636	1
637	1
638	0
639	0
640	1
641	0
642	1
643	1
644	1
645	0
646	1
647	0
648	0
649	1
650	0
651	0
652	1
653	1
654	1
655	0
656	1
657	1
658	1
659	1
660	0
