# Supplementary material for: Development of a prognostic model based on nutritional and inflammatory indicators for predicting postoperative survival in esophageal cancer: a retrospective study
Source: Front Immunol. 2026 Apr 14;17:1701862. doi: 10.3389/fimmu.2026.1701862 (PMC13120952; doi:10.3389/fimmu.2026.1701862)
Supplement: Supplementary file 1 [file DataSheet1.zip › Manuscript_1701862_Figure10_Data_Code/code.R]

setwd("C:/Users/珂/Desktop")     #修改工作目录
#读取临床数据文件
#install.packages("ggpubr")
rm(list = ls())
library(ggpubr)                  #引用包
#读取目录下的文件
expFile=dir()
expFile=list.files(pattern = "1-zhibiao.txt")
gene='IINS'                                  #输入自己的指标

#读取表达文件，并对输入文件整理
for (i in 1:length(expFile)){
  i=1
    database=sapply(strsplit(expFile[i],"-"), '[', 1)
    exp=read.table(expFile[i], header=T, sep="\t", check.names=F, row.names=1)
    #读取临床输入文件
    cli=read.table(paste0(database,"1_stage.txt"), header=T, sep="\t", check.names=F, row.names=1)
    clinical=colnames(cli)
    #合并临床数据
    sameSample=intersect(row.names(cli),row.names(exp))
    cli=cli[sameSample,,drop=F]
    exp=exp[sameSample,,drop=F]

    data=cbind(exp[,gene],cli)
    colnames(data)[1]=gene
    colnames(data)=c("expression", "clinical")
    #data=data[data$clinical!="unknow",]
    #设置比较组
    group=levels(factor(data$clinical))
    data$clinical=factor(data$clinical, levels=group)
    comp=combn(group,2)
    my_comparisons=list()
    for(i in 1:ncol(comp)){my_comparisons[[i]]<-comp[,i]}
    #绘制表达数据的箱线图
    boxplot=ggboxplot(data, x="clinical", y="expression", color="clinical",
                    xlab='',
                    ylab=paste(gene),
                    legend.title=clinical,
                    add = "none",  # jitter  #jitter的意思是显示那些散点
                    
                  palette = c('#F2CB05','#F21B8E', '#008F8C','#6F80BE','#AA95BF','#F47E62'))+ 
      geom_hline(yintercept = mean(data$expression), linetype=2)+# Add horizontal line at base mean
      #stat_compare_means(method = "anova",label.y = 3.8)+
      #每一组与全部平均值进行比较，看看基因在不同的组中是否过表达还是低表达
      stat_compare_means(label = "p.signif", method = "t.test", ref.group = ".all.", hide.ns = TRUE)
      #分类变量进行比较，看看基因在不同的组中是否过表达还是低表达
    pdf(file=paste0(database,'.',gene,'.',clinical,".pdf"),width=4,height=4)
    print(boxplot)
    dev.off()

--------------------------------------------------------------------------------
