# Supplementary material for: Development of a prognostic model based on nutritional and inflammatory indicators for predicting postoperative survival in esophageal cancer: a retrospective study
Source: Front Immunol. 2026 Apr 14;17:1701862. doi: 10.3389/fimmu.2026.1701862 (PMC13120952; doi:10.3389/fimmu.2026.1701862)
Supplement: Supplementary file 2 [file DataSheet2.csv]

	characteristics	HR	CI	P	Hazard.Ratio	CI95	P.value
1	Age	1.064	0.773-1.143	0.533	NA	NA	NA
2	CombinationAtherapy	1.257	0.518-1.223	0.298	NA	NA	NA
3	Comorbidities	0.912	0.887-1.355	0.396	NA	NA	NA
4	Fib	0.103	7.637-12.31	0	NA	NA	NA
5	GLOB	0.143	5.545-8.824	0	1.644	1.128-2.396	0.01
6	Hct	0.157	5.112-7.962	0	NA	NA	NA
7	HRR	6.451	0.124-0.194	0	NA	NA	NA
8	INNS	0.25	3.435-4.644	0	1.285	1.015-1.627	0.038
9	Mono	0.203	3.974-6.131	0	NA	NA	NA
10	MPV	0.671	1.208-1.839	0	NA	NA	NA
11	NeoadjuvantAtherapy	0.749	1.059-1.681	0.014	NA	NA	NA
12	Pct	0.489	1.658-2.527	0	1.818	1.435-2.303	0
13	PCT	0.193	3.691-7.304	0	2.096	1.412-3.11	0
14	PDW	0.049	15.243-27.023	0	3.886	1.663-9.079	0.002
15	RBC	8.299	0.095-0.153	0	NA	NA	NA
16	RLR	0.019	34.953-82.582	0	4.683	1.817-12.071	0.001
17	Sex	1.251	0.65-0.983	0.034	NA	NA	NA
18	TAP	0.162	4.737-8.074	0	2.447	1.721-3.479	0
19	TAstage	1.131	0.727-1.076	0.219	NA	NA	NA
20	TCHO	292.86	0.001-0.01	0	0.314	0.077-1.281	0.106
21	TP	9.958	0.079-0.127	0	0.461	0.29-0.732	0.001
22	TumorAlocation	0.849	1.036-1.339	0.012	1.178	1.029-1.348	0.017
23	VascularAinvasion	0.79	0.997-1.604	0.052	NA	NA	NA
24	WBC	0.841	0.972-1.454	0.091	0.758	0.606-0.949	0.016
