# Supplementary material for: Development of a prognostic model based on nutritional and inflammatory indicators for predicting postoperative survival in esophageal cancer: a retrospective study
Source: Front Immunol. 2026 Apr 14;17:1701862. doi: 10.3389/fimmu.2026.1701862 (PMC13120952; doi:10.3389/fimmu.2026.1701862)
Supplement: Supplementary file 3 [file DataSheet3.csv]

Variables	Cutoff value for ROC	Cutoff value for RCS	Low			High
			Factor	HR (95% CI)		Factor	HR (95% CI)
IINS	1.5	¡ª	¡ª	¡ª		¡ª	¡ª
RAR	0.31	0.353	0.352	0.976 (0.973 ~ 0.979)		0.354	1.018 (1.016 ~ 1.021)
RPR	0.082	0.063	0.062	1.015 (1.012 ~ 1.018)		0.063	0.992 (0.991 ~ 0.994)
RLR	7.413	7.762	7.307	0.804 (0.785 ~ 0.823)		8.217	1.137 (1.121 ~ 1.153)
HRR	9.306	9.468	9.436	1.024 (1.021 ~ 1.027)		9.499	0.988 (0.986 ~ 0.989)
HPR	0.625	0.602	0.597	1.022 (1.019 ~ 1.024)		0.606	0.991 (0.990 ~ 0.992)
ALB (g/L)	42.15	40.828	40.767	1.025 (1.022 ~ 1.028)		40.888	0.989 (0.987 ~ 0.990)
CRP (mg/L)	0.91	4.13	3.552	0.899 (0.884 ~ 0.914)		4.707	1.120 (1.100 ~ 1.140)
LYM (¡Á109/L)	1.79	1.731	1.721	1.061 (1.055 ~ 1.068)		1.74	0.999 (0.999 ~ 1.000)
RBC (¡Á1012/L)	4.065	4.221	4.213	1.018 (1.016 ~ 1.021)		4.228	0.979 (0.977 ~ 0.982)
Hct (L/L)	0.358	0.41	0.407	0.934 (0.927 ~ 0.941)		0.412	1.044 (1.039 ~ 1.049)
WBC (¡Á109/L)	6.305	5.796	5.778	0.999 (0.997 ~ 1.002)		5.814	1.001 (0.998 ~ 1.003)
Neut (¡Á109/L)	3.215	4.172	4.149	0.992 (0.991 ~ 0.993)		4.195	1.025 (1.021 ~ 1.029)
Mono (¡Á109/L)	0.405	0.481	0.478	0.987 (0.985 ~ 0.989)		0.483	1.020 (1.017 ~ 1.023)
PDW (fL)	14.9	16.292	16.266	0.963 (0.958 ~ 0.967)		16.317	1.019 (1.017 ~ 1.022)
Pct (%)	0.216	0.183	0.182	0.999 (0.999 ~ 1.000)		0.183	1.011 (1.006 ~ 1.016)
MPV (fL)	9.75	8.801	8.784	0.996 (0.994 ~ 0.998)		8.818	1.004 (1.002 ~ 1.007)
TP (g/L)	65.85	64.647	64.546	1.001 (1.001 ~ 1.001)		64.747	0.966 (0.963 ~ 0.970)
GLOB (g/L)	24.25	25.499	25.432	0.994 (0.993 ~ 0.995)		25.565	1.039 (1.034 ~ 1.044)
PA (mg/L)	208.5	218.882	217.948	0.999 (0.999 ~ 0.999)		219.815	1.031 (1.025 ~ 1.037)
LDL (mmol/L)	2.535	2.734	2.721	0.962 (0.958 ~ 0.966)		2.747	1.004 (1.003 ~ 1.004)
T-CHO (mg/dL)	4.325	4.105	4.086	1.012 (1.010 ~ 1.013)		4.123	0.964 (0.960 ~ 0.969)
Fib (g/L)	3.085	3.364	3.35	0.985 (0.983 ~ 0.987)		3.377	1.026 (1.022 ~ 1.030)
PCT (ng/mL)	0.022	0.071	0.05	0.782 (0.745 ~ 0.821)		0.091	1.122 (1.096 ~ 1.150)
TAP (¦Ìm2)	114.048	175.355	174.859	0.996 (0.995 ~ 0.996)		175.85	1.022 (1.018 ~ 1.026)
